# Supplementary material for: Mapping Human Clinical Evidence for Chikungunya Vaccines: A Scoping Review of Immunogenicity, Durability, and Safety
Source: Vaccines (Basel). 2026 Jul 6;14(7):598. doi: 10.3390/vaccines14070598 (PMC13417312; doi:10.3390/vaccines14070598)
Supplement: Supplementary file 1 [file vaccines-14-00598-s001.zip]

Archive with 2 entries (2 files):
- CHIKV_Supplementary_Table_S1_sw629.pdf
- CHIKV_Supplementary_Table_S2_sw629.pdf
